# Supplementary material for: Live calcium and mitochondrial imaging in the enteric nervous system of Parkinson patients and controls
Source: eLife. 2017 Aug 21;6:e26850. doi: 10.7554/eLife.26850 (PMC5565316; doi:10.7554/eLife.26850)
Supplement: Figure 2—source data 1. — GraphPad file with the corresponding values and graphs of the % of responders from the calcium imaging for the different stimuli HighK+, DMPP and electrical field stimulation (panel B, top graphs). DOI: http://dx.doi.org/10.7554/eLife.26850.005 [file elife-26850-fig2-data1.zip]

Archive with 1 entries (1 files):
- Figure 2 - source data 1_responding neurons.pzf
