# Supplementary material for: Live calcium and mitochondrial imaging in the enteric nervous system of Parkinson patients and controls
Source: eLife. 2017 Aug 21;6:e26850. doi: 10.7554/eLife.26850 (PMC5565316; doi:10.7554/eLife.26850)
Supplement: Figure 4—source data 2. — GraphPad file with the corresponding values and graph of mitochondrial density measurements (panel C). DOI: http://dx.doi.org/10.7554/eLife.26850.016 [file elife-26850-fig4-data2.zip]

Archive with 1 entries (1 files):
- Figure 4 - source data 2_mitochondrial density.pzf
