# Supplementary material for: Live calcium and mitochondrial imaging in the enteric nervous system of Parkinson patients and controls
Source: eLife. 2017 Aug 21;6:e26850. doi: 10.7554/eLife.26850 (PMC5565316; doi:10.7554/eLife.26850)
Supplement: Figure 5—source data 1. — GraphPad file with the corresponding values and graph of number of neurons per ganglia (panel B). DOI: http://dx.doi.org/10.7554/eLife.26850.019 [file elife-26850-fig5-data1.zip]

Archive with 1 entries (1 files):
- figure 5 - source data 1_number of neurons per ganglion.pzf
